# Supplementary material for: The Facilitators and Barriers of the Implementation of a Clinical Decision Support System for Breast Cancer Multidisciplinary Team Meetings—An Interview Study
Source: Cancers (Basel). 2024 Jan 17;16(2):401. doi: 10.3390/cancers16020401 (PMC10813995; doi:10.3390/cancers16020401)
Supplement: Supplementary file 1 [file cancers-16-00401-s001.zip]

Archive with 1 entries (1 files):
- cancers-2788206-supplementary.pdf
